# Supplementary material for: Solar photovoltaic interventions have reduced rural poverty in China
Source: Nat Commun. 2020 Apr 23;11:1969. doi: 10.1038/s41467-020-15826-4 (PMC7181783; doi:10.1038/s41467-020-15826-4)
Supplement: Supplementary file 4 — Source Data [file 41467_2020_15826_MOESM4_ESM.zip]

Archive with 3 entries (3 files):
- Stata data for regression.dta
- Stata do file.txt
- Source data.xlsx
