# Supplementary material for: Solar photovoltaic interventions have reduced rural poverty in China
Source: Nat Commun. 2020 Apr 23;11:1969. doi: 10.1038/s41467-020-15826-4 (PMC7181783; doi:10.1038/s41467-020-15826-4)
Supplement: Supplementary file 4 — Source Data [file 41467_2020_15826_MOESM4_ESM.zip › Source data.xlsx]

## Sheet: Figure 1
Time	Coefficient	CI_lower	CI_upper
-3	0.02816	0.00809	0.06442
-2	0.03567	-0.0135	0.08485
-1	-0.01253	-0.036	0.01093
0	0.08742	0.04049	0.13436
1	0.09598	0.0428	0.14917
2	0.21331	0.15389	0.27272
3	0.197248	0.13656	0.25793

## Sheet: Figure 2
Category	Coefficient	CI_lower	CI_upper
West	0.058512	0.0405	0.0765241
East	0.0715993	0.0423406	0.100858
Low GDP Per Capita	0.0474667	0.0261608	0.0687726
High GDP Per Capita	0.0013059	-0.0030297	0.0056414

## Sheet: Figure 3
This is the figure showing the underlying mechenism. So there is no source data associated with it.

## Sheet: Figure 4
Province	Unit	Number of SEPAP Counties
Inner Mongolia	Unity	31
Jilin	Unity	8
Sichuan	Unity	31
Ningxia	Unity	7
Shanxi	Unity	31
Hebei	Unity	44
Henan	Unity	1
Hainan	Unity	2
Gansu	Unity	39
Shaanxi	Unity	17

## Sheet: Supplementary Figure 1
Time	Coefficient	CI_lower	CI_upper
-3	0.0250308	-0.01927	0.06934
-2	0.022735	-0.04039	0.08586
-1	0.065349	0.000448	0.13025
0	0.07016	0.0030036	0.137317
1	0.118896	0.00254	0.235244
2	0.19028	0.082317	0.298247
3	0.144718	0.052578	0.236858

## Sheet: Supplementary Figure 2
Before Match
	Mean	Std.Dev	Min	Max
Treatment Group	0.0803476	0.13722	0.00155	0.531052
Control Group	0.0059241	0.01722	3.79e-06	0.384363
After Match
	Mean	Std.Dev	Min	Max
Treatment Group	0.0449828	0.06343	0.001551	0.236531
Control Group	0.0148081	0.0285414	0.0014867	0.384363

## Sheet: Supplementary Figure 3
Category	Unit	Number of SEPAP Counties
SEPAP and Proverty Striken	Unity	175
SEPAP and Non-Proverty Striken	Unity	36
Non-SEPAP and Proverty Striken	Unity	298
Non-SEPAP and Non-Proverty Striken	Unity	633
